# Supplementary material for: Drugs Repurposing of Molecules Modulating Human Delta Globin Gene Expression via a Model of Transgenic Foetal Liver Cells: Implications for Beta-Hemoglobinopathy Therapeutics
Source: Biomolecules. 2025 Apr 11;15(4):565. doi: 10.3390/biom15040565 (PMC12025224; doi:10.3390/biom15040565)
Supplement: Supplementary file 1 [file biomolecules-15-00565-s001.zip]

Archive with 2 entries (2 files):
- SUPPLEMENNTARY TABLES S1, S2, S4 and S5.xlsx
- SUPPLEMENTARY FIGURE S1 and TABLE S3.pdf
