# Supplementary material for: Drugs Repurposing of Molecules Modulating Human Delta Globin Gene Expression via a Model of Transgenic Foetal Liver Cells: Implications for Beta-Hemoglobinopathy Therapeutics
Source: Biomolecules. 2025 Apr 11;15(4):565. doi: 10.3390/biom15040565 (PMC12025224; doi:10.3390/biom15040565)
Supplement: Supplementary file 1 [file biomolecules-15-00565-s001.zip › SUPPLEMENNTARY TABLES S1, S2, S4 and S5.xlsx]

## Sheet: Table S1
Table S1. Library of epigenetic modulators
List of 101 Compounds Selected from the Epigenetic Modulators Library
	Catalog Number	Product Name
	S2821	RG108
	S1393	Pirarubicin
	S1129	SRT1720
	S1396	Resveratrol
	S1541	EX 527
	S2804	Sirtinol
	S7104	AZD1208
	S8005	SMI-4a
	S2391	Quercetin
	S1004	Veliparib
	S1132	INO-1001
	S2178	AG-14361
	S7029	AZD2461
	S7048	BMN 673
	S7300	PJ34 HCl
	S7438	ME0328
	S7767	AZ6102
	S7070	GSK J4
	S1216	PFI-1
	S3147	Entacapone
	S7473	Nexturastat A
	S7062	EPZ5676
	S8006	BIX 01294
	S4246	Tranylcypromine
	S1378	Ruxolitinib
	S2162	AZD1480
	S2796	WP1066
	S2851	Baricitinib
	S7120	3-Deazaneplanocin A
	S7265	MM-102
	S7294	PFI-2
	S7353	EPZ004777
	S7572	A-366
	S7591	BRD4770
	S7610	UNC0631
	S7611	EI1
	S7616	CPI-169
	S7618	MI-2
	S7656	CPI-360
	S7748	EPZ015666
	S7804	GSK503
	S7832	SGC707
	S8111	GSK591
	S8112	MS023
	S8209	HLCL-61
	S7234	IOX1
	S7237	OG-L002
	S7281	JIB-04
	S7796	GSK2879552
	S7296	ML324
	S7574	Nexturastat
	S7581	GSK J1
	S7680	SP2509
	S7795	ORY-1001
	S7152	C646
	S7641	Remodelin
	S1194	CUDC-101
	S1030	Panobinostat
	S1045	Trichostatin A
	S1047	Vorinostat
	S1053	Entinostat
	S1090	Abexinostat
	S1095	Dacinostat
	S2012	PCI-34051
	S2244	AR-42
	S2818	Tacedinaline
	S4125	Sodium Phenylbutyrate
	S7324	TMP269
	S8001	Rocilinostat
	S8323	ITSA-1
	S2692	TG101209
	S8179	BI-7273
	S7088	UNC1215
	S7189	I-BET-762
	S7256	SGC-CBP30
	S7295	RVX-208
	S7304	CPI-203
	S7305	MS436
	S7315	PFI-3
	S7373	UNC669
	S7620	GSK1324726A
	S7681	OF-1
	S7835	I-BRD9
	S8180	PF-CBP1
	S1200	Decitabine
	S1782	Azacitidine
	S3001	Clevudine
	S8146	Mitomycin C
	S1384	Mizoribine
	S1995	Procarbazine
	S7276	SGI-1027
	S1249	JNJ-7706621
	S7110	(+)-JQ1
	S7360	OTX015
	S1134	AT9283
	S1149	Gemcitabine
	S1171	CYC116
	S1147	Barasertib
	S1451	Aurora A Inhibitor I
	S2740	GSK1070916
	S8096	Mirin

## Sheet: Table S2
Table S2. Library of cell cycle modulators
List of 18 compounds selected as cell cycle modulators
	Catalog Number	Product Name
	S1848	Curcumin
	S7501	HO-3867
	S7153	10058-F4
	S1200	Decitabine
	S8246	RX-33
	S7547	XL413
	S8100	K03861
	S1249	JNJ-7706621
	s4603	Gallic acid
	S8281	CCF642
	S2425	Apocynin
	S1532	AZD7762
	S7320	TG003
	S2851	Baracitinib
	S7605	Filgotinib
	S1491	Flidarabine
	S7024	Stattic
	S1116	Palbociclib

## Sheet: Table S4
Table S4. In silico ADME studies of 12 epigenetic modulators
In silico ADME results performed using QikProp
	Principal Descriptor	Range 95%of Drugs	AR-42	AZD2461	GSK591	GSK503	GSK1070916	GSK-LSD1	Nexturastat	PCI-34051	RVX-208	AZ6102	Pirarubicin	Panobinostat
	#starts	0 to 5	0	0	0	4	3	1	0	0	0	1	1	0
	#rtvFG	0 to 2	1	0	0	0	0	0	1	1	0	0	2	2
	Predicted CNS Activity (-- to ++)	a –2 (inactive) to +2 (active)	-2	-1	0	1	1	2	-2	-1	-2	1	-2	-2
	Molecular Weight	(130/ 725)	312.368	395.432	380.489	526.68	507.637	216.325	341.409	296.325	370.404	428.536	627.644	349.432
	Dipole Moment	(1/12.5)	10.127	8.774	6.255	8.08	4.406	0.874	8.123	6.591	2.475	6.257	2.45	6.929
	Solute Total SASA	(300.0 / 1000.0)	612.283	666.632	740.271	954.369	927.503	50384	663.956	548.242	684.831	798.978	894.012	682.737
	Solute Hydrophobic SASA	(0.0 / 750.0)	149.218	280.008	349.612	664.709	467.069	268.661	191.783	131.016	399.739	411.384	508.017	199.774
	Solute Hydrophilic SASA	(7.0 / 330.0)	153.037	135.84	105.55	97.765	104.725	41.446	157.016	130.656	138.395	102.782	241.955	162.316
	Solute Carbon Pi SASA	(0.0 / 450.0)	310.028	220.269	285.11	191.896	355.709	193.732	315.157	286.569	146.697	284.812	144.04	320.646
	Solute Weakly Polar SASA	(0.0 / 175.0)	0	30.514	0	0	0	0	0	0	0	0	0	0
	Molecular Volume (A^3)	(500.0 / 2000.0)	1056.253	1204.512	1297.407	1737.22	1673.567	839.412	1155.009	946.747	1192.833	1419.283	1727.048	1191.125
	Solute as Donor - Hydrogen Bonds	(0.0 / 6.0)	3	1	3	1	2	2	3	2	2	2	4	4
	Solute as Acceptor - Hydrogen Bonds	(2.0 / 20.0)	6.7	6.7	7.7	7.5	6.5	3	6.2	4.95	7.45	6.5	16.5	5.7
	QP log P for octanol/water	(-2.0 / 6.5)	2.168	3.471	2.985	6.046	5.427	1.97	2.285	2.459	2.746	4395	0.932	2556
	QPlogS QP log S for aqueous solubility	(-6.5 / 0.5)	-4.025	-5. 427	-4.288	-8.726	-7.941	-1.468	-3.951	-3.674	-4.889	-6.756	-3.43	-3.549
	CIQPlogS; Conformation-independent predicted aqueous solubility	(-6.5 / 0.5)	-3.612	-5.567	-3.281	-7.234	-6.74	-0.449	-3.68	-4.137	-4.728	-5.584	-5.058	-3.677
	HERG K+ Channel Blockage: log IC50	(concern below -5)	-5.936	-5.474	-7.224	-7.505	-6.868	-6.269	-4.867	-5.317	-5.561	-7.428	-6.526	-7.089
	Apparent Caco-2 Permeability (nm/sec)	(<25 po or , >500 great)	350.472	510.183	246.532	292.211	164.222	249.266	216.722	571.331	482.508	261.891	12.541	71.376
	QP log BB for brain/blood	(-3.0 / 1.2)	-1.318	-0.945	-0.685	-0.555	-0.572	0.861	-1.547	-0.942	-1.321	-0.331	-2.422	-1.289
	Apparent MDCK Permeability (nm/sec)	(<25 po or , >500 great)	159.285	351.232	120.481	144.781	122.847	134.888	145.006	270.131	225.038	128.614	4.817	31.554
	QP log Kp for skin permeability	(Kp in cm /hr)	-2.672	-2.863	-3.755	-4.228	-3.875	-5.534	-2.535	-2.438	-2.881	-4.281	-6.382	-4.58
	Solute Ionization Potential (eV)	(7.9 / 10.5)	9.096	9.298	8.638	7.897	8.194	9.12	8.795	8.408	8.811	8.531	8.874	8.108
	Solute Electron Affinity (eV)	(-0.9 / 1.7)	0.52	0.764	0.483	0.379	0.571	-0.318	0.547	0.299	0.931	0.941	1.341	0.701
	No. of Primary Metabolites	(1.0 / 8.0)	2	1	6	7	3	2	2	2	6	2	8	4
	QP log K hsa Serum Protein Binding	(-6.5 / 0.5)	-0.095	0.404	0.212	1.599	1.306	0.163	-0.202	0.014	0.088	1.044	-0.43	0.154
	HumanOralAbsorption	1 low, 2 medium, 3 high	3	3	3	1	1	3	3	3	3	1	2	3
	% Human Oral Absorption in GI (+-20%)	(<25% i s poor)	85.185	95.73	87.235	80.561	72.456	81.377	82.136	90.686	91.051	95.957	13.184	75.088
	Solute vdW Polar SA (PSA)	(7.0/200.0	96.474	92.289	84.913	92.36	84.002	28.613	96.961	74.387	93.495	82.333	206.493	91-787
	Lipinski Rule of 5 Violations	(maximum is 4)	0	0	0	2	2	0	0	0	0	0	3	0
	Jorgensen Rule of 3 Violations	(maximum is 3)	0	0	0	2	1	0	0	0	0	1	2	0
	Jm, max transdermal transport rate	(microg ra ms/cm^2-hr)	0.063	0.002	0.003	0	0	0.022	0.111	0.229	0.006	0	0	0.003
	#starts: Number of property or descriptor values that fall outside the 95% range of similar values for known drugs.
	#rtvFG: number of reactive functional groups.

## Sheet: Table S5
Table S5. In silico ADME studies of 3 cell cycle modulators
In silico ADME results performed using QikProp
	Principal Descriptor	Range 95%of Drugs	Filgotinib	Stattic	Palbociclib
	#starts	0 to 5	0	2	0
	#rtvFG	0 to 2	1	0	0
	Predicted CNS Activity (-- to ++)	a –2 (inactive) to +2 (active)	-2	-2	0
	Molecular Weight	(130/ 725)	425.504	211.192	447.539
	Dipole Moment	(1/12.5)	72.11	8.514	10.089
	Solute Total SASA	(300.0 / 1000.0)	752.768	386.059	761.727
	Solute Hydrophobic SASA	(0.0 / 750.0)	338.681	0	477.213
	Solute Hydrophilic SASA	(7.0 / 330.0)	162.284	189.849	133.364
	Solute Carbon Pi SASA	(0.0 / 450.0)	250.76	195.073	151.15
	Solute Weakly Polar SASA	(0.0 / 175.0)	1.043	1.137	0
	Molecular Volume (A^3)	(500.0 / 2000.0)	1322.203	611.811	1404.345
	Solute as Donor - Hydrogen Bonds	(0.0 / 6.0)	1	0	2
	Solute as Acceptor - Hydrogen Bonds	(2.0 / 20.0)	11	5	11
	QP log P for octanol/water	(-2.0 / 6.5)	1.56	-0.191	2.133
	QPlogS QP log S for aqueous solubility	(-6.5 / 0.5)	-3.753	-0.804	-4.423
	CIQPlogS; Conformation-independent predicted aqueous solubility	(-6.5 / 0.5)	-3.128	-1.713	-3.903
	HERG K+ Channel Blockage: log IC50	(concern below -5)	-7.112	-4.035	-6.277
	Apparent Caco-2 Permeability (nm/sec)	(<25 po or , >500 great)	71.427	156.878	134.311
	QP log BB for brain/blood	(-3.0 / 1.2)	-1.143	-1.047	-0.621
	Apparent MDCK Permeability (nm/sec)	(<25 po or , >500 great)	31.997	67.776	62.491
	QP log Kp for skin permeability	(Kp in cm /hr)	-5.21	-4.235	-5.22
	Solute Ionization Potential (eV)	(7.9 / 10.5)	9.063	10.924	8.152
	Solute Electron Affinity (eV)	(-0.9 / 1.7)	1.243	2.244	1.116
	No. of Primary Metabolites	(1.0 / 8.0)	2	1	3
	QP log K hsa Serum Protein Binding	(-6.5 / 0.5)	-0.249	-0.986	0.141
	HumanOralAbsorption	1 low, 2 medium, 3 high	3	2	3
	% Human Oral Absorption in GI (+-20%)	(<25% i s poor)	69.26	65.125	77.525
	Solute vdW Polar SA (PSA)	(7.0/200.0	108.203	85.324	109.035
	Lipinski Rule of 5 Violations	(maximum is 4)	0	0	0
	Jorgensen Rule of 3 Violations	(maximum is 3)	0	0	0
	Jm, max transdermal transport rate	(microg ra ms/cm^2-hr)	0	2.149	0
	#starts: Number of property or descriptor values that fall outside the 95% range of similar values for known drugs.
	#rtvFG: number of reactive functional groups.
